# Supplementary material for: Dysregulated MicroRNAs in Urinary Non-Muscle-Invasive Bladder Cancer: From Molecular Characterization to Clinical Applicability
Source: Cancers (Basel). 2025 Aug 25;17(17):2768. doi: 10.3390/cancers17172768 (PMC12427307; doi:10.3390/cancers17172768)
Supplement: Supplementary file 1 [file cancers-17-02768-s001.zip]

Archive with 1 entries (1 files):
- cancers-3803082-supplementary.pdf
